# Supplementary material for: The Role of Cardiovascular Risk Prediction Model Selection in Primary Prevention: An Observational Study of Statin Eligibility Agreement Across Nine Scores in a Lithuanian Primary-Prevention Cohort
Source: Medicina (Kaunas). 2026 May 17;62(5):979. doi: 10.3390/medicina62050979 (PMC13208909; doi:10.3390/medicina62050979)
Supplement: Supplementary file 1 [file medicina-62-00979-s001.zip]

Archive with 1 entries (1 files):
- medicina-4300318-supplementary.pdf
